# Supplementary material for: Effect of Environmental Factors on Intra-Specific Inhibitory Activity of Carnobacterium maltaromaticum
Source: Microorganisms. 2017 Sep 14;5(3):59. doi: 10.3390/microorganisms5030059 (PMC5620650; doi:10.3390/microorganisms5030059)
Supplement: Supplementary file 1 [file microorganisms-05-00059-s001.zip]

Archive with 2 entries (2 files):
- Supplementary file-Figures.docx
- Supplementary file_Tables.docx
